# Supplementary material for: New hairworm (Nematomorpha, Gordiida) species described from the Arizona Madrean Sky Islands
Source: Zookeys. 2018 Feb 1;(733):131–45. doi: 10.3897/zookeys.733.22798 (PMC5806596; doi:10.3897/zookeys.733.22798)
Supplement: XML Treatment for Paragordius amicus [file zookeys.733.22798-treatment1.xml]

<!DOCTYPE tp:taxon-treatment
  PUBLIC "-//TaxonX//DTD Taxonomic Treatment Publishing DTD v0 20100105//EN" "tax-treatment-NSO.dtd">
<tp:taxon-treatment xmlns:tp="http://www.plazi.org/taxpub"><tp:treatment-meta><kwd-group><label>Taxon classification</label><kwd><named-content xmlns:xlink="http://www.w3.org/1999/xlink" content-type="kingdom">Animalia</named-content></kwd><kwd><named-content xmlns:xlink="http://www.w3.org/1999/xlink" content-type="order">Gordioidea</named-content></kwd><kwd><named-content xmlns:xlink="http://www.w3.org/1999/xlink" content-type="family">Chordodidae</named-content></kwd></kwd-group><mixed-citation publication-type="journal"><person-group><name><surname>Swanteson-Franz</surname><given-names>Rachel J.</given-names></name><name><surname>Marquez</surname><given-names>Destinie A.</given-names></name><name><surname>Goldstein</surname><given-names>Craig I.</given-names></name><name><surname>Andreas Schmidt-Rhaesa</surname><given-names/></name><name><surname>Bolek</surname><given-names>Matthew G.</given-names></name><name><surname>Hanelt</surname><given-names>Ben</given-names></name></person-group><article-title>New hairworm (<tp:taxon-name><tp:taxon-name-part taxon-name-part-type="phylum">Nematomorpha</tp:taxon-name-part></tp:taxon-name>, <tp:taxon-name><tp:taxon-name-part taxon-name-part-type="above-genus">Gordiida</tp:taxon-name-part></tp:taxon-name>) species described from the Arizona Madrean Sky Islands</article-title><source>Zookeys</source><day>1</day><month>2</month><year>2018</year><volume>2018</volume><issue>733</issue><fpage>131</fpage><lpage>145</lpage><pub-id pub-id-type="doi">10.3897/zookeys.733.22798</pub-id></mixed-citation></tp:treatment-meta><tp:nomenclature><tp:taxon-name>
              <tp:taxon-name-part taxon-name-part-type="genus" reg="Paragordius">Paragordius</tp:taxon-name-part>
              <tp:taxon-name-part taxon-name-part-type="species" reg="amicus">amicus</tp:taxon-name-part>
              <object-id xmlns:xlink="http://www.w3.org/1999/xlink" content-type="zoobank" xlink:type="simple">http://zoobank.org/6C823753-BBBB-4749-B29F-31FFCF4ED784</object-id>
            </tp:taxon-name><tp:taxon-status xmlns:xlink="http://www.w3.org/1999/xlink" xlink:type="simple">sp. n.</tp:taxon-status></tp:nomenclature><tp:treatment-sec sec-type="type locality" id="SECID0EZLAC"><title>Type locality.</title><p>Huachuca Mountains, Sunnyside, Arizona, USA (<named-content xmlns:xlink="http://www.w3.org/1999/xlink" content-type="dwc:verbatimCoordinates" xlink:type="simple"><named-content content-type="geo-json" specific-use="{&#34;type&#34;:&#34;Point&#34;,&#34;coordinates&#34;:[-110.402000,31.445000]}" id="NCID0ECMAC" xlink:type="simple">31.445, -110.402</named-content></named-content>, elevation: 1770 m).</p></tp:treatment-sec><tp:treatment-sec sec-type="Holotype" id="SECID0EHMAC"><title>Holotype.</title><p>Female collected on 27 July, 2011, from type locality (N291A). Deposited into the Museum of Southwestern Biology (MSB) Parasite Division, University of New Mexico (UNM), New Mexico, USA with accession number MSB:Para:26387.</p></tp:treatment-sec><tp:treatment-sec sec-type="Paratypes" id="SECID0EMMAC"><title>Paratypes.</title><p>Allotype: male specimen collected on 27 July, 2011, from the type locality (N291B). Deposited into the MSB Parasite Division, accession number MSB:Para:26388. Paratypes: two females collected 28 July 2011, in the Santa Rita Mountains (N289A, and N289B). Deposited into the MSB Parasite Division, accession numbers MSB:Para:26389 and MSB:Para:26390.</p></tp:treatment-sec><tp:treatment-sec sec-type="host" id="SECID0ERMAC"><title>Host.</title><p>Natural definitive insect host is unknown; in the laboratory, <italic><tp:taxon-name><tp:taxon-name-part taxon-name-part-type="genus" reg="Acheta">Acheta</tp:taxon-name-part> <tp:taxon-name-part taxon-name-part-type="species" reg="domesticus">domesticus</tp:taxon-name-part></tp:taxon-name></italic>, crickets served as definitive hosts, but in nature are likely to be members within the family <tp:taxon-name><tp:taxon-name-part taxon-name-part-type="family">Gryllidae</tp:taxon-name-part></tp:taxon-name> (crickets) or <tp:taxon-name><tp:taxon-name-part taxon-name-part-type="family">Tettigoniidae</tp:taxon-name-part></tp:taxon-name> (bush-crickets or katydids).</p></tp:treatment-sec><tp:treatment-sec sec-type="etymology" id="SECID0EMNAC"><title>Etymology.</title><p>The name is Latin for “friend”, referring to the fact this is the first description of another genus member for <italic><tp:taxon-name><tp:taxon-name-part taxon-name-part-type="genus" reg="Paragordius">P.</tp:taxon-name-part> <tp:taxon-name-part taxon-name-part-type="species" reg="varius">varius</tp:taxon-name-part></tp:taxon-name></italic> in the Nearctic.</p></tp:treatment-sec><tp:treatment-sec sec-type="distribution" id="SECID0E4NAC"><title>Distribution.</title><p>Current known distribution is limited to the Madrean Sky Islands of southeastern Arizona in the Huachuca and Santa Rita Mountain Ranges.</p></tp:treatment-sec><tp:treatment-sec sec-type="material" id="SECID0ECOAC"><title>Material examined.</title><p>Adults (n=5), eggs, larvae, and cysts. Tissue from field collected adult (N=4) midsections was utilized for CO1 analysis while adult posterior, anterior, and midsections were utilized for SEM. DNA was also extracted from a worm removed from a deceased, lab-infected <italic><tp:taxon-name><tp:taxon-name-part taxon-name-part-type="genus" reg="Acheta">Acheta</tp:taxon-name-part> <tp:taxon-name-part taxon-name-part-type="species" reg="domesticus">domesticus</tp:taxon-name-part></tp:taxon-name></italic> 40 days post exposure to collected larvae. Egg, larvae, and cyst stages were imaged using SEM and/or DIC microscopy.</p></tp:treatment-sec><tp:treatment-sec sec-type="description" id="SECID0ETOAC"><title>Description of male.</title><p>Adult (n=1) 205 mm long medium brown color. Bifurcating tail lobes on posterior roughly 400 µm in length, extending laterally away from the sagittal plane (Fig. <xref ref-type="fig" rid="F1">1B</xref>). Male cloacal opening oval with a vertical slit-like opening (30×60 µm, located anterior to point of tail lobe bifurcation (Fig. <xref ref-type="fig" rid="F1">1C</xref>). Post-cloacal spines present just above bifurcation but posterior to the cloaca extending onto the inside and ventral side of the tail lobes (Fig. <xref ref-type="fig" rid="F1">1B, C</xref>). Midbody cuticle lacks of obvious surface structures; some superficial structure is noted as dark-appearing areas (Fig. <xref ref-type="fig" rid="F1">1C</xref>). Cuticle on posterior end has wrinkled appearance made of grooves and circular pattern and is evenly dispersed across the cuticle surface with the exception of a 25 µm wide line running on the ventral surface, along the sagittal line, lacking grooves or circular patterning. Smooth ventral line of cuticle is bordered by small pointed mounds approximately the same size and shape as postcloacal spines but are mound rounded and mound-like (Fig. <xref ref-type="fig" rid="F1">1A, C</xref>).</p></tp:treatment-sec><tp:treatment-sec sec-type="description" id="SECID0ENPAC"><title>Description of female.</title><p>Adults (n=3) were 198 mm, 216 mm, and 234 mm in length and medium brown in color. Trifurcated posterior end (Figs <xref ref-type="fig" rid="F2">2C</xref>, <xref ref-type="fig" rid="F3">3A</xref>, <xref ref-type="fig" rid="F4">4A</xref>), with varying <!--PageBreak-->degrees of openness. Distinctive oblong mounds, approximately 10µm in length, are found arranged in horizontal or vertical lines up and down the entire interior side of the trifurcating tail lobes (Figs <xref ref-type="fig" rid="F2">2C, D</xref>, <xref ref-type="fig" rid="F3">3A, B</xref>). Short, thick bristles (hair-like structures) randomly spaced between oval mounds (Figs <xref ref-type="fig" rid="F2">2D</xref>, <xref ref-type="fig" rid="F3">3B</xref>). Midbody cuticle geographically variable. Worms collected in the Santa Rita Mountains contained transverse striations consisting of raised ridges separated by narrow furrows (Figs <xref ref-type="fig" rid="F2">2A, B</xref>, <xref ref-type="fig" rid="F4">4B, C, D</xref>). In some areas, the cuticle also contains rounded indentations (Figs <xref ref-type="fig" rid="F2">2A</xref>, <xref ref-type="fig" rid="F4">4B, C</xref>), while in others the indentations were more oblong and housed structures (Figs <xref ref-type="fig" rid="F2">2B</xref>, <xref ref-type="fig" rid="F4">4D</xref>). The female collected from the Huachuca Mountains, just as the male collected from the Huachuca Mountains, lacked any obvious surface structure on the midbody cuticle (Figs <xref ref-type="fig" rid="F1">1A</xref>, <xref ref-type="fig" rid="F3">3C</xref>).</p></tp:treatment-sec><tp:treatment-sec sec-type="description" id="SECID0ESBAE"><title>Description of egg strings, eggs, and larvae.</title><p>Females deposited continuous egg strings that were white in color and 1–3 times the length of the females. Eggs were elliptical to spherical in shape with a thin shell and were 36.6 (29.6–41.2) µm in length and 32.0 (25.9–43.8) µm in width. Over a period of 3–4 weeks, egg strings turned a light brown color at which time eggs contained fully developed larvae (Fig. <xref ref-type="fig" rid="F5">5A</xref>).</p><!--PageBreak--><p>Larvae possessed a cylindrical body divided by a septum into two regions, the preseptum and a postseptum (Fig. <xref ref-type="fig" rid="F5">5B, C</xref>). The preseptum was 29.4 (24–38) µm in length and 15.4 (13–17) µm in width and contained an eversible proboscis supported by three internal stylets which were 13.8 (12– 16) µm in length and 4.5 (3–6) µm in width (Fig. <xref ref-type="fig" rid="F5">5A, B</xref>). The postseptum was 34.8 (29–39) µm in length and 12.6 (10–15) µm in width and contained a clearly visible pseudointestine. The pseudointestine contained two anterior granules and a large posterior mass and was 15.5 (11–18) µm in length and 10.1 (7–13) µm in width (Fig. <xref ref-type="fig" rid="F5">5B</xref>). The average preseptum to post septum ratio was 1:1.2 (1.1–1.5).</p><p>Externally, larvae were superficially annulated and the postseptum contained two pairs of terminal spines located ventrally (Fig. <xref ref-type="fig" rid="F5">5C, E</xref>). The preseptum contained three sets of cuticular hooks. The outer ring of hooks contained seven hooks, two of which are very close together and ventrally positioned (Fig. <xref ref-type="fig" rid="F5">5D</xref>), and there were six hooks in the middle and inner rings observed in live larvae. The length of the cuticular hooks on the outer ring was noticeably longer than the middle and inner cuticular hooks. Clearly <!--PageBreak-->visible spines on the proboscis could only be observed in a few individuals (Fig. <xref ref-type="fig" rid="F5">5D</xref>). The left and right side of the distal end of the dorsoventrally compressed and eversible proboscis each contained spines (at least four pairs arranged in tandem and one single spine above); whereas the distal end of the ventral side of the proboscis contained five spines (two pairs arranged in tandem and one single spine above; Fig. <xref ref-type="fig" rid="F5">5D</xref>).</p><table-wrap id="T1" position="float" orientation="portrait"><label>Table 1.</label><caption><p>Collecting location for hairworm samples used in this study.</p></caption><table id="TID0E5DAG" rules="all"><tbody><tr><th rowspan="1" colspan="1">Species/sample</th><th rowspan="1" colspan="1">Accession<sup>†</sup></th><th rowspan="1" colspan="1">Collection location<sup>‡</sup></th><th rowspan="1" colspan="1">Lat.</th><th rowspan="1" colspan="1">Long.</th><th rowspan="1" colspan="1">Genbank accession</th></tr><tr><td rowspan="1" colspan="6">
              <italic><tp:taxon-name><tp:taxon-name-part taxon-name-part-type="genus" reg="Paragordius">Paragordius</tp:taxon-name-part> <tp:taxon-name-part taxon-name-part-type="species" reg="amicus">amicus</tp:taxon-name-part></tp:taxon-name></italic> sp. n.</td></tr><tr><td rowspan="1" colspan="1">N289A</td><td rowspan="1" colspan="1">MSB:Para:26389</td><td rowspan="1" colspan="1">Arizona</td><td rowspan="1" colspan="1">31.713</td><td rowspan="1" colspan="1">-110.874</td><td rowspan="1" colspan="1"><ext-link xmlns:xlink="http://www.w3.org/1999/xlink" ext-link-type="gen" xlink:href="MG654049" xlink:type="simple">MG654049</ext-link></td></tr><tr><td rowspan="1" colspan="1">N289B</td><td rowspan="1" colspan="1">MSB:Para:26390</td><td rowspan="1" colspan="1">Arizona</td><td rowspan="1" colspan="1">31.713</td><td rowspan="1" colspan="1">-110.874</td><td rowspan="1" colspan="1"><ext-link xmlns:xlink="http://www.w3.org/1999/xlink" ext-link-type="gen" xlink:href="MG654050" xlink:type="simple">MG654050</ext-link></td></tr><tr><td rowspan="1" colspan="1">N291A</td><td rowspan="1" colspan="1">MSB:Para:26387</td><td rowspan="1" colspan="1">Arizona</td><td rowspan="1" colspan="1">31.445</td><td rowspan="1" colspan="1">-110.402</td><td rowspan="1" colspan="1"><ext-link xmlns:xlink="http://www.w3.org/1999/xlink" ext-link-type="gen" xlink:href="MG654047" xlink:type="simple">MG654047</ext-link></td></tr><tr><td rowspan="1" colspan="1">N291B</td><td rowspan="1" colspan="1">MSB:Para:26388</td><td rowspan="1" colspan="1">Arizona</td><td rowspan="1" colspan="1">31.445</td><td rowspan="1" colspan="1">-110.402</td><td rowspan="1" colspan="1"><ext-link xmlns:xlink="http://www.w3.org/1999/xlink" ext-link-type="gen" xlink:href="MG654048" xlink:type="simple">MG654048</ext-link></td></tr><tr><td rowspan="1" colspan="6">
              <italic><tp:taxon-name><tp:taxon-name-part taxon-name-part-type="genus" reg="Paragordius">Paragordius</tp:taxon-name-part> <tp:taxon-name-part taxon-name-part-type="species" reg="varius">varius</tp:taxon-name-part></tp:taxon-name></italic>
            </td></tr><tr><td rowspan="1" colspan="1">N000</td><td rowspan="1" colspan="1">MSB:Para:26391</td><td rowspan="1" colspan="1">Nebraska</td><td rowspan="1" colspan="1">40.994</td><td rowspan="1" colspan="1">-96.566</td><td rowspan="1" colspan="1"><ext-link xmlns:xlink="http://www.w3.org/1999/xlink" ext-link-type="gen" xlink:href="MG654052" xlink:type="simple">MG654052</ext-link></td></tr><tr><td rowspan="1" colspan="1">N138<sup>§</sup></td><td rowspan="1" colspan="1">MSB:Para:26392</td><td rowspan="1" colspan="1">Montana</td><td rowspan="1" colspan="1"/><td rowspan="1" colspan="1"/><td rowspan="1" colspan="1"><ext-link xmlns:xlink="http://www.w3.org/1999/xlink" ext-link-type="gen" xlink:href="MG654053" xlink:type="simple">MG654053</ext-link></td></tr><tr><td rowspan="1" colspan="1">N210</td><td rowspan="1" colspan="1">MSB:Para:26393</td><td rowspan="1" colspan="1">Missouri</td><td rowspan="1" colspan="1">37.300</td><td rowspan="1" colspan="1">-89.550</td><td rowspan="1" colspan="1"><ext-link xmlns:xlink="http://www.w3.org/1999/xlink" ext-link-type="gen" xlink:href="MG654054" xlink:type="simple">MG654054</ext-link></td></tr><tr><td rowspan="1" colspan="1">N256</td><td rowspan="1" colspan="1">MSB:Para:26394</td><td rowspan="1" colspan="1">Mississppi</td><td rowspan="1" colspan="1">34.359</td><td rowspan="1" colspan="1">-88.462</td><td rowspan="1" colspan="1"><ext-link xmlns:xlink="http://www.w3.org/1999/xlink" ext-link-type="gen" xlink:href="MG654055" xlink:type="simple">MG654055</ext-link></td></tr><tr><td rowspan="1" colspan="1">N364A</td><td rowspan="1" colspan="1">MSB:Para:26395</td><td rowspan="1" colspan="1">New Mexico</td><td rowspan="1" colspan="1">34.766</td><td rowspan="1" colspan="1">-106.328</td><td rowspan="1" colspan="1"><ext-link xmlns:xlink="http://www.w3.org/1999/xlink" ext-link-type="gen" xlink:href="MG654056" xlink:type="simple">MG654056</ext-link></td></tr><tr><td rowspan="1" colspan="1">N364B</td><td rowspan="1" colspan="1">MSB:Para:26396</td><td rowspan="1" colspan="1">New Mexico</td><td rowspan="1" colspan="1">34.766</td><td rowspan="1" colspan="1">-106.328</td><td rowspan="1" colspan="1"><ext-link xmlns:xlink="http://www.w3.org/1999/xlink" ext-link-type="gen" xlink:href="MG654057" xlink:type="simple">MG654057</ext-link></td></tr><tr><td rowspan="1" colspan="1">N398</td><td rowspan="1" colspan="1"/><td rowspan="1" colspan="1">Oklahoma</td><td rowspan="1" colspan="1"/><td rowspan="1" colspan="1"/><td rowspan="1" colspan="1"><ext-link xmlns:xlink="http://www.w3.org/1999/xlink" ext-link-type="gen" xlink:href="KU721073" xlink:type="simple">KU721073</ext-link></td></tr><tr><td rowspan="1" colspan="6">Outgroups</td></tr><tr><td rowspan="1" colspan="1">
              <italic><tp:taxon-name><tp:taxon-name-part taxon-name-part-type="genus" reg="Paragordius">Paragordius</tp:taxon-name-part></tp:taxon-name></italic> sp.<sup>§</sup></td><td rowspan="1" colspan="1"/><td rowspan="1" colspan="1">South Africa</td><td rowspan="1" colspan="1"/><td rowspan="1" colspan="1"/><td rowspan="1" colspan="1"><ext-link xmlns:xlink="http://www.w3.org/1999/xlink" ext-link-type="gen" xlink:href="AY428843" xlink:type="simple">AY428843</ext-link></td></tr><tr><td rowspan="1" colspan="1">
              <italic><tp:taxon-name><tp:taxon-name-part taxon-name-part-type="genus" reg="Paragordius">Paragordius</tp:taxon-name-part> <tp:taxon-name-part taxon-name-part-type="species" reg="obamai">obamai</tp:taxon-name-part></tp:taxon-name></italic>
            </td><td rowspan="1" colspan="1">MSB:Para:26397</td><td rowspan="1" colspan="1">Kenya</td><td rowspan="1" colspan="1">-0.152</td><td rowspan="1" colspan="1">34.446</td><td rowspan="1" colspan="1"><ext-link xmlns:xlink="http://www.w3.org/1999/xlink" ext-link-type="gen" xlink:href="MG654059" xlink:type="simple">MG654059</ext-link></td></tr><tr><td rowspan="1" colspan="1">
              <italic><tp:taxon-name><tp:taxon-name-part taxon-name-part-type="genus" reg="Paragordius">Paragordius</tp:taxon-name-part> <tp:taxon-name-part taxon-name-part-type="species" reg="tricuspidatus">tricuspidatus</tp:taxon-name-part></tp:taxon-name></italic>
            </td><td rowspan="1" colspan="1">MSB:Para:26398</td><td rowspan="1" colspan="1">France</td><td rowspan="1" colspan="1">43.755</td><td rowspan="1" colspan="1">3.110</td><td rowspan="1" colspan="1"><ext-link xmlns:xlink="http://www.w3.org/1999/xlink" ext-link-type="gen" xlink:href="MG654058" xlink:type="simple">MG654058</ext-link></td></tr></tbody></table><table-wrap-foot><fn><p>
            <sup>†</sup> Museum of Southwestern Biology, Parasitology Division. <sup>‡</sup> Within the United States unless otherwise noted. <sup>§</sup> Exact locality is unknown.</p></fn></table-wrap-foot></table-wrap><fig id="F1" position="float" orientation="portrait"><label>Figure 1.</label><caption><p>
          <italic><tp:taxon-name><tp:taxon-name-part taxon-name-part-type="genus" reg="Paragordius">Paragordius</tp:taxon-name-part> <tp:taxon-name-part taxon-name-part-type="species" reg="amicus">amicus</tp:taxon-name-part></tp:taxon-name></italic> sp. n. adult male from the Huachuca Mountains. <bold>A</bold> Midbody cuticle showing lack of obvious surface structure; some superficial structure is seen (arrows) <bold>B</bold> Bifurcating posterior end exhibiting the characteristic male bifurcating lobes with small, circular pointed lobes extending from the base of the bifurcation up the interior side of the lobes. These mounds are also found on either side as well as below the cloacal opening, eventually merging into the border of the ventral smooth cuticle line. <bold>C</bold> Cloacal opening, oblong with a straight slit opening extending the length of the opening surrounded by spines.</p></caption><graphic xmlns:xlink="http://www.w3.org/1999/xlink" xlink:href="zookeys-733-131-g001.jpg" position="float" orientation="portrait" xlink:type="simple" id="oo_182938.jpg"/></fig><fig id="F2" position="float" orientation="portrait"><label>Figure 2.</label><caption><p>
          <italic><tp:taxon-name><tp:taxon-name-part taxon-name-part-type="genus" reg="Paragordius">Paragordius</tp:taxon-name-part> <tp:taxon-name-part taxon-name-part-type="species" reg="amicus">amicus</tp:taxon-name-part></tp:taxon-name></italic> sp. n. adult female from the Santa Rita Mountains <bold>A–B</bold> Midbody cuticle exhibiting transverse striations made of ridges separated by furrows <bold>A</bold> In some areas with hollow round to oblong indentations <bold>B</bold> In other areas with more oblong indentations containing structures <bold>C</bold> Trifurcating posterior. Note the cuticle features that can be seen on the interior surface of the lobes <bold>D</bold> Increased magnification of the lobes showing the oblong mounds (arrows). Note the long and thin hairs extending from some of the furrows between the mounds.</p></caption><graphic xmlns:xlink="http://www.w3.org/1999/xlink" xlink:href="zookeys-733-131-g002.jpg" position="float" orientation="portrait" xlink:type="simple" id="oo_182939.jpg"/></fig><fig id="F3" position="float" orientation="portrait"><label>Figure 3.</label><caption><p>
          <italic><tp:taxon-name><tp:taxon-name-part taxon-name-part-type="genus" reg="Paragordius">Paragordius</tp:taxon-name-part> <tp:taxon-name-part taxon-name-part-type="species" reg="amicus">amicus</tp:taxon-name-part></tp:taxon-name></italic> sp. n. adult female from the Huachuca Mountains <bold>A</bold> Trifurcating posterior. <bold>B</bold> High magnification view of the oblong mounds and long, thin hair extensions found on the interior surface of the trifurcating lobes <bold>C</bold> Midbody cuticle lacking obvious surface structure.</p></caption><graphic xmlns:xlink="http://www.w3.org/1999/xlink" xlink:href="zookeys-733-131-g003.jpg" position="float" orientation="portrait" xlink:type="simple" id="oo_182940.jpg"/></fig><fig id="F4" position="float" orientation="portrait"><label>Figure 4.</label><caption><p>
          <italic><tp:taxon-name><tp:taxon-name-part taxon-name-part-type="genus" reg="Paragordius">Paragordius</tp:taxon-name-part> <tp:taxon-name-part taxon-name-part-type="species" reg="amicus">amicus</tp:taxon-name-part></tp:taxon-name></italic> sp. n. adult female from the Santa Rita Mountains <bold>A</bold> Trifurcating posterior <bold>B–D</bold> Midbody cuticle surface of with transverse striations containing round to slightly oblong indentations <bold>B–C</bold> Areas with only hollow indentations <bold>D</bold> Area of cuticle with more oblong indentations housing structures.</p></caption><graphic xmlns:xlink="http://www.w3.org/1999/xlink" xlink:href="zookeys-733-131-g004.jpg" position="float" orientation="portrait" xlink:type="simple" id="oo_182941.jpg"/></fig><fig id="F5" position="float" orientation="portrait"><label>Figure 5.</label><caption><p>Egg, larva and cyst characteristics of <italic><tp:taxon-name><tp:taxon-name-part taxon-name-part-type="genus" reg="Paragordius">Paragordius</tp:taxon-name-part> <tp:taxon-name-part taxon-name-part-type="species" reg="amicus">amicus</tp:taxon-name-part></tp:taxon-name></italic> sp. n. <bold>A</bold> DIC photomicrograph of an egg with a fully developed larva. Note the stylets (arrow) <bold>B</bold> DIC photomicrograph of a live larva. Note the pseudointestine composed of two anterior granules (gr) and posterior mass (pm) <bold>C</bold> SEM photomicrograph of larva. Note the distinct preseptum (pre) with relatively long outer hooks, and postseptum (pos) with posterior spines <bold>D</bold> SEM photomicrograph of the anterior end larva. Note the partially everted proboscis (p) with distinct spines on the left and right lateral sides (white arrows), and the outer row of hooks containing two ventral outer hooks (voh) <bold>E</bold> SEM photomicrograph of larva. Note two posterior spines (ps) on the dorsal side of the postseptum (pos) <bold>F</bold> DIC photomicrograph of cyst (dorso-ventral view). Note the clear cyst wall (white arrow), distinct spines on the preseptum (black arrows), and the position of the posterior end of the postseptum (white arrow).</p></caption><graphic xmlns:xlink="http://www.w3.org/1999/xlink" xlink:href="zookeys-733-131-g005.jpg" position="float" orientation="portrait" xlink:type="simple" id="oo_182942.jpg"/></fig></tp:treatment-sec><tp:treatment-sec sec-type="description" id="SECID0E6CAE"><title>Laboratory rearing of cysts and adults, and description of cyst.</title><p>Of the four snail species exposed to larvae of <italic><tp:taxon-name><tp:taxon-name-part taxon-name-part-type="genus" reg="Paragordius">P.</tp:taxon-name-part> <tp:taxon-name-part taxon-name-part-type="species" reg="amicus">amicus</tp:taxon-name-part></tp:taxon-name></italic> sp. n. only <italic><tp:taxon-name><tp:taxon-name-part taxon-name-part-type="genus" reg="Physa">Physa</tp:taxon-name-part> <tp:taxon-name-part taxon-name-part-type="species" reg="acuta">acuta</tp:taxon-name-part></tp:taxon-name></italic> and <italic><tp:taxon-name><tp:taxon-name-part taxon-name-part-type="genus" reg="Biomphalaria">Biomphalaria</tp:taxon-name-part> <tp:taxon-name-part taxon-name-part-type="species" reg="glabrata">glabrata</tp:taxon-name-part></tp:taxon-name></italic> became infected with cysts; however, not all individuals became infected. Seven of 10 (70 %) <italic><tp:taxon-name><tp:taxon-name-part taxon-name-part-type="genus" reg="Physa">P.</tp:taxon-name-part> <tp:taxon-name-part taxon-name-part-type="species" reg="acuta">acuta</tp:taxon-name-part></tp:taxon-name></italic> were infected with a mean abundance of 2.8 ± 3.0 (range 0–8) cysts; and four of 10 (40 %) of <italic><tp:taxon-name><tp:taxon-name-part taxon-name-part-type="genus" reg="Biomphalaria">B.</tp:taxon-name-part> <tp:taxon-name-part taxon-name-part-type="species" reg="glabrata">glabrata</tp:taxon-name-part></tp:taxon-name></italic> were infected with a mean abundance of 1.0 ± 2.2 (0–7) cysts.</p><p>Fully developed cysts were recovered from laboratory-reared and exposed snails 14–21 DPE. They contained a clear cyst wall of unknown composition 16.1 (12–24) µm in length and 11.5 (9–13) µm in width (Fig. <xref ref-type="fig" rid="F5">5F</xref>). During cyst formation the content of the larval pseudointestine was emptied and the larva folded its postseptum twice around the preseptum. However, unlike cysts of other gordiid genera, the posterior end of the postseptum never reached the posterior end of the preseptum (Fig. <xref ref-type="fig" rid="F5">5F</xref>). The folded larva inside of the cyst was 28.1 (26–29) µm in length and 18.6 (18–20) µm in width.</p><!--PageBreak--><p>Of approximately 40 <italic><tp:taxon-name><tp:taxon-name-part taxon-name-part-type="genus" reg="Acheta">A.</tp:taxon-name-part> <tp:taxon-name-part taxon-name-part-type="species" reg="domesticus">domesticus</tp:taxon-name-part></tp:taxon-name></italic> crickets exposed to about 10–100 cysts each, approximately 7 worms developed in 4 cricket hosts. To establish that the parasite infection was <italic><tp:taxon-name><tp:taxon-name-part taxon-name-part-type="genus" reg="Paragordius">P.</tp:taxon-name-part> <tp:taxon-name-part taxon-name-part-type="species" reg="amicus">amicus</tp:taxon-name-part></tp:taxon-name></italic> sp. n. one worm was extracted for DNA, amplified, and sequenced as described above. The sequence was 100 % identical to both worms sequenced from the Santa Rita Mountains, and was placed into Genbank as <ext-link xmlns:xlink="http://www.w3.org/1999/xlink" ext-link-type="gen" xlink:href="MG654051" xlink:type="simple">MG654051</ext-link>.</p></tp:treatment-sec><tp:treatment-sec sec-type="diagnosis" id="SECID0E6FAE"><title>Diagnosis and taxonomic comments.</title><p>
              <italic><tp:taxon-name><tp:taxon-name-part taxon-name-part-type="genus" reg="Paragordius">Paragordius</tp:taxon-name-part> <tp:taxon-name-part taxon-name-part-type="species" reg="amicus">amicus</tp:taxon-name-part></tp:taxon-name></italic> sp. n. has unique morphological features which warrant placing it as a new species and make it distinct from other New World <italic><tp:taxon-name><tp:taxon-name-part taxon-name-part-type="genus" reg="Paragordius">Paragordius</tp:taxon-name-part></tp:taxon-name></italic>. First, the semi-oval raised cuticle structures and the short bristles (hair-like structures) on the inside of the female tail lobes have not been documented previously in <italic><tp:taxon-name><tp:taxon-name-part taxon-name-part-type="genus" reg="Paragordius">Paragordius</tp:taxon-name-part></tp:taxon-name></italic> species. Second, despite the geographical variation in the cuticle structure of <italic><tp:taxon-name><tp:taxon-name-part taxon-name-part-type="genus" reg="Paragordius">P.</tp:taxon-name-part> <tp:taxon-name-part taxon-name-part-type="species" reg="amicus">amicus</tp:taxon-name-part></tp:taxon-name></italic> sp. n., both variants have a cuticle pattern not seen in Nearctic and New World <italic><tp:taxon-name><tp:taxon-name-part taxon-name-part-type="genus" reg="Paragordius">Paragordius</tp:taxon-name-part></tp:taxon-name></italic> species. <italic><tp:taxon-name><tp:taxon-name-part taxon-name-part-type="genus" reg="Paragordius">Paragordius</tp:taxon-name-part> <tp:taxon-name-part taxon-name-part-type="species" reg="varius">varius</tp:taxon-name-part></tp:taxon-name></italic> is the only species in the Americas also containing transverse striations separated by furrows. However, in <italic><tp:taxon-name><tp:taxon-name-part taxon-name-part-type="genus" reg="Paragordius">P.</tp:taxon-name-part> <tp:taxon-name-part taxon-name-part-type="species" reg="varius">varius</tp:taxon-name-part></tp:taxon-name></italic> the ridges within the striations are topped with round knobs (<xref ref-type="bibr" rid="B25">Schmidt-Rhaesa et al. 2003</xref>). <italic><tp:taxon-name><tp:taxon-name-part taxon-name-part-type="genus" reg="Paragordius">Paragordius</tp:taxon-name-part> <tp:taxon-name-part taxon-name-part-type="species" reg="flavescens">flavescens</tp:taxon-name-part></tp:taxon-name></italic> Linstow, 1906, found in South America, and <italic><tp:taxon-name><tp:taxon-name-part taxon-name-part-type="genus" reg="Paragordius">P.</tp:taxon-name-part> <tp:taxon-name-part taxon-name-part-type="species" reg="diversolobatus">diversolobatus</tp:taxon-name-part></tp:taxon-name></italic> Heinze, 1935 from Costa Rica contain areoles. <italic><tp:taxon-name><tp:taxon-name-part taxon-name-part-type="genus" reg="Paragordius">Paragordius</tp:taxon-name-part> <tp:taxon-name-part taxon-name-part-type="species" reg="esavianus">esavianus</tp:taxon-name-part></tp:taxon-name></italic> Carvalho, 1942, from South America lacks areoles but the cuticle is covered by dispersed round tubercles, longer bristles, and irregular small cuticular <!--PageBreak-->elevations. <italic><tp:taxon-name><tp:taxon-name-part taxon-name-part-type="genus" reg="Paragordius">Paragordius</tp:taxon-name-part> <tp:taxon-name-part taxon-name-part-type="species" reg="minusculus">minusculus</tp:taxon-name-part></tp:taxon-name></italic> Carvalho, 1944, found in Brazil, lacks areoles but the midbody cuticle is fully covered by digit-like cuticular projections, like bristles, with blunt apexes. Finally, <italic><tp:taxon-name><tp:taxon-name-part taxon-name-part-type="genus" reg="Paragordius">Paragordius</tp:taxon-name-part> <tp:taxon-name-part taxon-name-part-type="species" reg="andreasii">andreasii</tp:taxon-name-part></tp:taxon-name></italic>, Zanca &amp; de Villalobos, 2006, from Argentina, has a midbody cuticle with oval or rounded depressions arranged in pairs or forming perpendicular lines to the axis of the body. Finally, the female <italic><tp:taxon-name><tp:taxon-name-part taxon-name-part-type="genus" reg="Paragordius">P.</tp:taxon-name-part> <tp:taxon-name-part taxon-name-part-type="species" reg="obamai">obamai</tp:taxon-name-part></tp:taxon-name></italic> <xref ref-type="bibr" rid="B10">Hanelt et al., 2012</xref>, does contain structures on the inside of the tail lobes. However, these structures are longitudinal, parallel ridges from which more narrow and longer bristles emerge (<xref ref-type="bibr" rid="B10">Hanelt et al. 2012</xref>).</p><p>Morphological characteristics of egg stings, eggs, larvae, and cysts of <italic><tp:taxon-name><tp:taxon-name-part taxon-name-part-type="genus" reg="Paragordius">Paragordius</tp:taxon-name-part> <tp:taxon-name-part taxon-name-part-type="species" reg="amicus">amicus</tp:taxon-name-part></tp:taxon-name></italic> sp. n. were indistinguishable from these non-adult stages of two other species of <italic><tp:taxon-name><tp:taxon-name-part taxon-name-part-type="genus" reg="Paragordius">Paragordius</tp:taxon-name-part></tp:taxon-name></italic> (<italic><tp:taxon-name><tp:taxon-name-part taxon-name-part-type="genus" reg="Paragordius">P.</tp:taxon-name-part> <tp:taxon-name-part taxon-name-part-type="species" reg="obamai">obamai</tp:taxon-name-part></tp:taxon-name></italic> and <italic><tp:taxon-name><tp:taxon-name-part taxon-name-part-type="genus" reg="Paragordius">P.</tp:taxon-name-part> <tp:taxon-name-part taxon-name-part-type="species" reg="varius">varius</tp:taxon-name-part></tp:taxon-name></italic>) for which non-adult descriptions exist (<xref ref-type="bibr" rid="B27">Szmygiel et al. 2014</xref>). However, egg strings, larvae, and cysts of <italic><tp:taxon-name><tp:taxon-name-part taxon-name-part-type="genus" reg="Paragordius">Paragordius</tp:taxon-name-part> <tp:taxon-name-part taxon-name-part-type="species" reg="amicus">amicus</tp:taxon-name-part></tp:taxon-name></italic> sp. n. were <!--PageBreak-->morphologically distinct from egg strings, larvae of other gordiid genera such as <italic><tp:taxon-name><tp:taxon-name-part taxon-name-part-type="genus" reg="Acutogordius">Acutogordius</tp:taxon-name-part></tp:taxon-name></italic>, <italic><tp:taxon-name><tp:taxon-name-part taxon-name-part-type="genus" reg="Chordodes">Chordodes</tp:taxon-name-part></tp:taxon-name></italic>, <italic><tp:taxon-name><tp:taxon-name-part taxon-name-part-type="genus" reg="Gordius">Gordius</tp:taxon-name-part></tp:taxon-name></italic> and <italic><tp:taxon-name><tp:taxon-name-part taxon-name-part-type="genus" reg="Neochordodes">Neochordodes</tp:taxon-name-part></tp:taxon-name></italic> (<xref ref-type="bibr" rid="B4">Chiu et al. 2017</xref>; <xref ref-type="bibr" rid="B27">Szmygiel et al. 2014</xref>).</p></tp:treatment-sec><tp:treatment-sec sec-type="Molecular data" id="SECID0EVNAE"><title>Molecular data.</title><p>Genetic distances of the CO1 barcoding region supports our contention that <italic><tp:taxon-name><tp:taxon-name-part taxon-name-part-type="genus" reg="Paragordius">P.</tp:taxon-name-part> <tp:taxon-name-part taxon-name-part-type="species" reg="amicus">amicus</tp:taxon-name-part></tp:taxon-name></italic> sp. n. is a new species and that it is distinct from <italic><tp:taxon-name><tp:taxon-name-part taxon-name-part-type="genus" reg="Paragordius">P.</tp:taxon-name-part> <tp:taxon-name-part taxon-name-part-type="species" reg="varius">varius</tp:taxon-name-part></tp:taxon-name></italic>. The intraspecific distances among <italic><tp:taxon-name><tp:taxon-name-part taxon-name-part-type="genus" reg="Paragordius">P.</tp:taxon-name-part> <tp:taxon-name-part taxon-name-part-type="species" reg="varius">varius</tp:taxon-name-part></tp:taxon-name></italic> samples from around the USA is 0.72 %, while among <italic><tp:taxon-name><tp:taxon-name-part taxon-name-part-type="genus" reg="Paragordius">P.</tp:taxon-name-part> <tp:taxon-name-part taxon-name-part-type="species" reg="amicus">amicus</tp:taxon-name-part></tp:taxon-name></italic> sp. n. samples is 1.09 %. The interspecific distance between <italic><tp:taxon-name><tp:taxon-name-part taxon-name-part-type="genus" reg="Paragordius">P.</tp:taxon-name-part> <tp:taxon-name-part taxon-name-part-type="species" reg="varius">varius</tp:taxon-name-part></tp:taxon-name></italic> and <italic><tp:taxon-name><tp:taxon-name-part taxon-name-part-type="genus" reg="Paragordius">P.</tp:taxon-name-part> <tp:taxon-name-part taxon-name-part-type="species" reg="amicus">amicus</tp:taxon-name-part></tp:taxon-name></italic> sp. n. is 25.33 %. The inferred phylogenetic relationship (Fig. <xref ref-type="fig" rid="F6">6</xref>) supports the clustering of <italic><tp:taxon-name><tp:taxon-name-part taxon-name-part-type="genus" reg="Paragordius">P.</tp:taxon-name-part> <tp:taxon-name-part taxon-name-part-type="species" reg="varius">varius</tp:taxon-name-part></tp:taxon-name></italic> from around the USA forming a monophyletic group.</p><fig id="F6" position="float" orientation="portrait"><label>Figure 6</label><caption><p>. Relationships inferred by maximum likelihood. Tree is unrooted, and drawn to scale indicating number of substitutions per site. Bootstrap values above 0.90 are shown.</p></caption><graphic xmlns:xlink="http://www.w3.org/1999/xlink" xlink:href="zookeys-733-131-g006.jpg" position="float" orientation="portrait" xlink:type="simple" id="oo_182943.jpg"/></fig></tp:treatment-sec><ref-list><ref id="B25"><mixed-citation xmlns:xlink="http://www.w3.org/1999/xlink" xlink:type="simple">
          <person-group><name name-style="western"><surname>Schmidt-Rhaesa</surname><given-names>A</given-names></name><name name-style="western"><surname>Hanelt</surname><given-names>B</given-names></name><name name-style="western"><surname>Reeves</surname><given-names>WK</given-names></name></person-group> (<year>2003</year>) Redescription and compilation of Nearctic freshwater <tp:taxon-name><tp:taxon-name-part taxon-name-part-type="phylum">Nematomorpha</tp:taxon-name-part></tp:taxon-name> (<tp:taxon-name><tp:taxon-name-part taxon-name-part-type="above-genus">Gordiida</tp:taxon-name-part></tp:taxon-name>), with the description of two new species. Proceedings of the Academy of Natural Sciences of Philadelphia 153: 77–117. <ext-link xlink:type="simple" ext-link-type="doi" xlink:href="10.1635/0097-3157(2003)153[0077:RACONF]2.0.CO;2">https://doi.org/10.1635/0097-3157(2003)153[0077:RACONF]2.0.CO;2</ext-link></mixed-citation></ref><ref id="B10"><mixed-citation xmlns:xlink="http://www.w3.org/1999/xlink" xlink:type="simple">
          <person-group><name name-style="western"><surname>Hanelt</surname><given-names>B</given-names></name><name name-style="western"><surname>Bolek</surname><given-names>MG</given-names></name><name name-style="western"><surname>Schmidt-Rhaesa</surname><given-names>A</given-names></name></person-group> (<year>2012</year>) Going solo: discovery of the first parthenogenetic gordiid (<tp:taxon-name><tp:taxon-name-part taxon-name-part-type="phylum">Nematomorpha</tp:taxon-name-part></tp:taxon-name>: <tp:taxon-name><tp:taxon-name-part taxon-name-part-type="above-genus">Gordiida</tp:taxon-name-part></tp:taxon-name>). PLoS One 7: e34472. <ext-link xlink:type="simple" ext-link-type="doi" xlink:href="10.1371/journal.pone.0034472">https://doi.org/10.1371/journal.pone.0034472</ext-link></mixed-citation></ref><ref id="B27"><mixed-citation xmlns:xlink="http://www.w3.org/1999/xlink" xlink:type="simple">
          <person-group><name name-style="western"><surname>Szmygiel</surname><given-names>C</given-names></name><name name-style="western"><surname>Schmidt-Rhaesa</surname><given-names>A</given-names></name><name name-style="western"><surname>Hanelt</surname><given-names>B</given-names></name><name name-style="western"><surname>Bolek</surname><given-names>MG</given-names></name></person-group> (<year>2014</year>) <article-title>Comparative descriptions of non-adult stages of four genera of Gordiids (Phylum: <tp:taxon-name><tp:taxon-name-part taxon-name-part-type="phylum">Nematomorpha</tp:taxon-name-part></tp:taxon-name>).</article-title> <source>Zootaxa</source> <volume>3768</volume>: <fpage>101</fpage>–<lpage>118</lpage>. <ext-link xlink:type="simple" ext-link-type="doi" xlink:href="10.11646/zootaxa.3768.2.1">https://doi.org/10.11646/zootaxa.3768.2.1</ext-link></mixed-citation></ref><ref id="B4"><mixed-citation xmlns:xlink="http://www.w3.org/1999/xlink" xlink:type="simple">
          <person-group><name name-style="western"><surname>Chiu</surname><given-names>MC</given-names></name><name name-style="western"><surname>Huang</surname><given-names>CG</given-names></name><name name-style="western"><surname>Wu</surname><given-names>WJ</given-names></name><name name-style="western"><surname>Shiao</surname><given-names>SF</given-names></name></person-group> (<year>2017</year>) <article-title>A new orthopteran-parasitizing horsehair worm, <italic><tp:taxon-name><tp:taxon-name-part taxon-name-part-type="genus">Acutogordius</tp:taxon-name-part> <tp:taxon-name-part taxon-name-part-type="species">taiwanensis</tp:taxon-name-part></tp:taxon-name></italic> sp. n., with a redescription of <italic><tp:taxon-name><tp:taxon-name-part taxon-name-part-type="genus">Chordodes</tp:taxon-name-part> <tp:taxon-name-part taxon-name-part-type="species">formosanus</tp:taxon-name-part></tp:taxon-name></italic> and novel host records from Taiwan (<tp:taxon-name><tp:taxon-name-part taxon-name-part-type="phylum">Nematomorpha</tp:taxon-name-part></tp:taxon-name>, <tp:taxon-name><tp:taxon-name-part taxon-name-part-type="above-genus">Gordiida</tp:taxon-name-part></tp:taxon-name>).</article-title> <volume>683</volume>: <fpage>1</fpage>–<lpage>23</lpage>. <ext-link xlink:type="simple" ext-link-type="doi" xlink:href="10.3897/zookeys.683.12673">https://doi.org/10.3897/zookeys.683.12673</ext-link></mixed-citation></ref></ref-list></tp:taxon-treatment>
